# Supplementary material for: Rapid post-eruptive maturation of porcine enamel
Source: Front Physiol. 2023 Feb 16;14:1099645. doi: 10.3389/fphys.2023.1099645 (PMC9979084; doi:10.3389/fphys.2023.1099645)
Supplement: Supplementary file 1 [file Table1.xlsx]

## Sheet: SI Table 1 mean Hardness
SI Table 1. Comparison of mean Vickers microhardness values [HV] between porcine mandibular first incisors from three age groups. Data are shown in Figure 8A and were acquired across the entire enamel thickness of transverse sections placed at the line of gingival emergence 2mm and 2 mm and above and below the eruption line. SD: Standard Deviation
Pig mandibular first incisors	2 week old		4 week old		16 week old
	Mean	SD	Mean	SD	Mean	SD
Below eruption line	224.316	69.5328	329.903	51.4645	349.764	62.4873
At eruption line	312.086	46.3174	338.225	43.1023	353.536	43.7688
Above eruption line	344.961	31.9142	372.264	33.6979	351.75	35.7994

## Sheet: SI Table 2 surface Hardness 
SI Table 2. Summary of mean Vickers microhardness values [HV] acquired in surface up to 30µm from the crown surface from mandibular first incisors of 3 different age groups (Figure 8b). Data were collected from sections, that were placed at the line of gingival emergence 2mm and 2 mm and above and below the eruption line. SD: Standard Deviation
Pig mandibudular first incisors	2 week old		4 week old		16 week old
	Mean	SD	Mean	SD	Mean	SD
Below eruption line	158	61.6317	367.375	25.6885	342.542	56.8904
At eruption line	293.88	60.4203	366.708	32.2591	364.2	46.6336
Above eruption line	348.68	38.6886	394.458	27.7457	372.542	34.5039

## Sheet: SI Table 3 Mineral density
SI Table 3. Mineral density values [mg HA/ccm] shown in Figure 4 and Figure 7.
Distance from gum line (mm)	Average mineral density (mgHA/cm3)				Standard deviation				Distance from gum line (mm)	Cross-section mineral density, surface (mgHA/cm3)				Standard deviation				Distance from cervical margin (mm)	Rate of mineral addition (mgHA/cm3/mm)				Standard deviation
	2 weeks	4 weeks	16 weeks		2 weeks	4 weeks	16 weeks			2 weeks	4 weeks	16 weeks		2 weeks	4 weeks	16 weeks			2 weeks	4 weeks	16 weeks		2 weeks	4 weeks	16 weeks
-12									-12									0
-11		1338.5				42.8226			-11									1		18.9929				0
-10		1589.52				72.1593			-10									2		16.1755	0.801153			3.62712	1.56557
-9	1070.77	1623.3				190.845			-9	814.721	1432.82			0	67.7755			3		9.55902	-1.39274			1.56301	2.31755
-8	1240.61	1852.48				89.2864			-8	963.689	1582.82			0	62.536			4		6.00117	-2.04495			1.49287	4.19784
-7	1268.29	1962.1			162.934	48.831			-7	1016.23	1755.84			72.1695	85.8634			5		2.84475	3.61508			0.537805	2.9845
-6	1415.13	2038.87			123.359	48.824			-6	1047.38	1852.09			17.5582	56.3612			6	8.87673	1.01804	-1.27247		2.91844	0.572363	0.395537
-5	1562.28	2059.53			129.797	66.263			-5	1163.91	1907.47			1.49223	80.5299			7	10.0885	0.951075	0.231093		0.599835	0.454117	0.235638
-4	1731.41	2081.1	1939.28		146.067	72.9294	0		-4	1277.62	1943.69	1921.89		19.414	64.0203	0		8	11.4145	-0.137999	-0.612251		1.64275	0.34161	0.276132
-3	1883.41	2094.67	2111.63		125.259	85.3627	52.4925		-3	1356.19	1963.11	1926.88		85.2617	60.157	86.7512		9	8.73213	-0.18042			1.76471	0.450404	0
-2	1967.56	2091.6	2046.6		105.339	92.9022	46.7338		-2	1464.46	1974.72	1977.85		82.8499	72.8572	35.8279		10	3.6132	-0.470612			1.32824	0.312326
-1	1990.69	2075.35	2018.75		101.328	87.1169	138.022		-1	1549.83	1967.2	1917.94		75.2911	75.2495	85.1122		11	3.32746	0.265329			0.635003	0.444564
0	2029.84	2077.81	2058.1		77.8015	75.1674	153.042		0	1616.88	1974.09	2039.66		62.2977	79.2798	6.50269		12	1.2156	0.831933			0.412961	1.05745
1	2037.53	2106.38	2071.93		84.8326	68.7604	137.714		1	1650.94	1974.96	1915.17		47.8599	63.3151	90.3266		13	0.00794792	0.267427			0.737695	0.683042
2	2077.45	2097.48	2067.04		108.303	61.4714	121.286		2	1664.85	1966.19	1855.78		63.2903	52.2586	26.8782		14	-0.579204	-0.526651			1.54966	1.70483
3		2097.87	2059.85			75.7235	114.901		3		1996.25	1818.76			70.2856	15.2947		15	-1.65298
4		2063.26	2204.76			0	0		4		1883.25	1710.55			0	0		16
